# Supplementary material for: UCST-Type Thermoresponsive Sol–Gel Transition Triblock Copolymer Containing Zwitterionic Polymer Blocks
Source: Gels. 2024 Apr 24;10(5):288. doi: 10.3390/gels10050288 (PMC11121674; doi:10.3390/gels10050288)
Supplement: Supplementary file 1 [file gels-10-00288-s001.zip]

Archive with 1 entries (1 files):
- gels-2964412-supplementary.pdf
